# Supplementary material for: Complications of Percutaneous Tracheostomy-Assisting Techniques in Critically Ill Patients: A Systematic Review and Meta-Analysis of Randomized Controlled Trials
Source: J Clin Med. 2025 Nov 13;14(22):8050. doi: 10.3390/jcm14228050 (PMC12653206; doi:10.3390/jcm14228050)
Supplement: Supplementary file 1 [file jcm-14-08050-s001.zip]

Archive with 1 entries (1 files):
- jcm-3963620-supplementary.pdf
